# Supplementary material for: ScanIndel: a hybrid framework for indel detection via gapped alignment, split reads and de novo assembly
Source: Genome Med. 2015 Dec 7;7:127. doi: 10.1186/s13073-015-0251-2 (PMC4671222; doi:10.1186/s13073-015-0251-2)
Supplement: Additional file 1: Table S1. — A list of 138 validated deletions from the literature and 105 previously predicted novel sequence insertions identified by the 1000 Genomes Projects for human NIST standard NA12878. The genome coordinates are mapped to hg19. (XLSX 18 kb) [file 13073_2015_251_MOESM1_ESM.xlsx]

## Sheet: Sheet1
Table S1. A list of 138 validated deletions from the literature and 105 previously predicted novel sequence insertions identified by the 1000 Genomes Projects for human NIST standard NA12878.
chr	start	end	type	size
chr1	10482481	10483780	DEL	1299
chr1	72766323	72811838	DEL	45515
chr1	92232061	92233333	DEL	1272
chr1	116229486	116232843	DEL	3357
chr1	158867533	158869984	DEL	2451
chr1	159648708	159649658	DEL	950
chr1	185009806	185011738	DEL	1932
chr1	187716103	187722533	DEL	6430
chr10	4290063	4291683	DEL	1620
chr10	4708520	4710525	DEL	2005
chr10	7077040	7078301	DEL	1261
chr10	59209787	59211853	DEL	2066
chr10	65509250	65511401	DEL	2151
chr10	93633338	93634565	DEL	1227
chr10	107950682	107951596	DEL	914
chr10	108030318	108032543	DEL	2225
chr10	114112183	114116660	DEL	4477
chr10	132909062	132912779	DEL	3717
chr11	5760087	5762365	DEL	2278
chr11	22470886	22472773	DEL	1887
chr11	45429849	45431616	DEL	1767
chr11	47057589	47063707	DEL	6118
chr11	48600858	48604284	DEL	3426
chr11	104267751	104273229	DEL	5478
chr11	134601982	134607665	DEL	5683
chr12	377500	384833	DEL	7333
chr12	23939522	23940089	DEL	567
chr12	84593114	84596017	DEL	2903
chr12	99793948	99802770	DEL	8822
chr12	102102410	102107090	DEL	4680
chr13	39057319	39060205	DEL	2886
chr13	72477260	72480577	DEL	3317
chr14	40609815	40617672	DEL	7857
chr14	80106290	80115100	DEL	8810
chr14	82499110	82503330	DEL	4220
chr15	71708609	71713690	DEL	5081
chr15	84541434	84543848	DEL	2414
chr15	101341490	101342373	DEL	883
chr16	13294467	13296496	DEL	2029
chr16	23047775	23049531	DEL	1756
chr16	57366311	57367118	DEL	807
chr16	62544334	62550668	DEL	6334
chr16	76539133	76544025	DEL	4892
chr17	193767	197056	DEL	3289
chr17	5595707	5597498	DEL	1791
chr17	26780387	26783493	DEL	3106
chr18	5324645	5326244	DEL	1599
chr18	24571620	24572341	DEL	721
chr18	30495693	30501261	DEL	5568
chr18	38259893	38266750	DEL	6857
chr18	54946737	54948717	DEL	1980
chr18	63723838	63732368	DEL	8530
chr18	63766873	63769206	DEL	2333
chr18	75266998	75268160	DEL	1162
chr18	77057746	77058984	DEL	1238
chr19	15046392	15049477	DEL	3085
chr19	46622736	46628313	DEL	5577
chr2	51926587	51927770	DEL	1183
chr2	52749691	52785270	DEL	35579
chr2	79076573	79081208	DEL	4635
chr2	108855418	108856281	DEL	863
chr2	116662076	116662658	DEL	582
chr2	126443251	126451835	DEL	8584
chr2	129638421	129646205	DEL	7784
chr2	130242246	130251410	DEL	9164
chr2	146862621	146876864	DEL	14243
chr2	215728763	215730833	DEL	2070
chr20	1389143	1390817	DEL	1674
chr20	37055062	37055812	DEL	750
chr20	61724699	61725598	DEL	899
chr21	43350122	43353491	DEL	3369
chr21	44970368	44973304	DEL	2936
chr3	8325639	8326812	DEL	1173
chr3	13141442	13142591	DEL	1149
chr3	25030887	25032250	DEL	1363
chr3	26450970	26452299	DEL	1329
chr3	32102052	32107885	DEL	5833
chr3	47490669	47493443	DEL	2774
chr3	99628782	99629631	DEL	849
chr3	104278200	104279047	DEL	847
chr3	104278200	104279047	DEL	847
chr3	130132024	130132904	DEL	880
chr3	156092170	156093691	DEL	1521
chr3	162512134	162626335	DEL	114201
chr3	178550133	178550874	DEL	741
chr3	189737348	189740528	DEL	3180
chr3	192875332	192885408	DEL	10076
chr3	196934573	196939255	DEL	4682
chr4	61939191	61942245	DEL	3054
chr4	86976377	86979954	DEL	3577
chr4	91931556	91935836	DEL	4280
chr4	107604300	107609257	DEL	4957
chr4	117367798	117368494	DEL	696
chr4	161879034	161884948	DEL	5914
chr4	163394005	163396422	DEL	2417
chr4	167004316	167004919	DEL	603
chr4	172988639	172992931	DEL	4292
chr4	173425032	173433520	DEL	8488
chr4	182056561	182057131	DEL	570
chr5	16124808	16125491	DEL	683
chr5	19375271	19376399	DEL	1128
chr5	21450199	21452493	DEL	2294
chr5	26796701	26801899	DEL	5198
chr5	63698346	63701359	DEL	3013
chr5	86246004	86247143	DEL	1139
chr5	119380146	119382680	DEL	2534
chr5	155311789	155312581	DEL	792
chr5	166402766	166403634	DEL	868
chr6	23743259	23745945	DEL	2686
chr6	51736111	51736808	DEL	697
chr6	55825957	55846712	DEL	20755
chr6	67040800	67043189	DEL	2389
chr6	100034502	100035322	DEL	820
chr6	103737463	103762889	DEL	25426
chr6	134268980	134269729	DEL	749
chr6	141548624	141550034	DEL	1410
chr7	22434803	22436763	DEL	1960
chr7	89810409	89812601	DEL	2192
chr7	126045889	126051450	DEL	5561
chr7	127214968	127217982	DEL	3014
chr7	148072866	148076329	DEL	3463
chr8	11245561	11247210	DEL	1649
chr8	24972434	24990945	DEL	18511
chr8	25066685	25070659	DEL	3974
chr8	39232074	39387228	DEL	155154
chr8	49093386	49093979	DEL	593
chr8	75362871	75366976	DEL	4105
chr8	82045018	82046628	DEL	1610
chr8	120154544	120161251	DEL	6707
chr8	131850749	131852738	DEL	1989
chr8	137160197	137163900	DEL	3703
chr9	4376421	4377644	DEL	1223
chr9	8640851	8641666	DEL	815
chr9	10404564	10405094	DEL	530
chr9	23362801	23377685	DEL	14884
chr9	31291356	31292673	DEL	1317
chr9	101309048	101311669	DEL	2621
chr9	138214066	138217603	DEL	3537
chr1	20096422	20096657	ins	37
chr1	78942232	78942233	ins	61
chr1	80271157	80271158	ins	140
chr1	110852778	110852779	ins	80
chr1	168364737	168364738	ins	829
chr2	19983950	19984135	ins	247
chr2	26937356	26937357	ins	2387
chr2	47119860	47119861	ins	73
chr2	76784102	76784103	ins	172
chr2	171904987	171905341	ins	72
chr2	194923108	194923109	ins	1421
chr2	237800782	237800783	ins	101
chr3	5280943	5281009	ins	208
chr3	7821262	7821263	ins	261
chr3	49458598	49458599	ins	559
chr3	75787131	75787132	ins	288
chr3	133777305	133777306	ins	58
chr3	139674454	139674455	ins	206
chr3	175013881	175013882	ins	64
chr4	3569997	3570069	ins	219
chr4	7754688	7754689	ins	162
chr4	32316863	32316864	ins	78
chr4	40754838	40754839	ins	65
chr4	90278578	90278579	ins	56
chr4	156493551	156493552	ins	104
chr4	165455438	165455439	ins	83
chr4	175785228	175785289	ins	49
chr4	190467101	190467102	ins	57
chr4	190919589	190919600	ins	201
chr5	35752765	35752766	ins	164
chr5	56104383	56104384	ins	111
chr5	68160595	68160596	ins	94
chr5	91699538	91699539	ins	94
chr5	112481999	112482000	ins	1542
chr5	133568618	133568619	ins	52
chr5	133568623	133568624	ins	57
chr5	146396116	146396117	ins	60
chr5	176119543	176119544	ins	77
chr6	27683514	27683515	ins	57
chr6	28022764	28022765	ins	55
chr6	69771674	69771675	ins	56
chr6	122559248	122559249	ins	105
chr6	166253510	166253511	ins	97
chr7	2042691	2042692	ins	61
chr7	3562602	3562603	ins	66
chr7	11284875	11284876	ins	51
chr7	32654181	32654182	ins	100
chr7	72993106	72993107	ins	270
chr7	88105030	88105031	ins	151
chr7	104816999	104817013	ins	201
chr7	131338888	131338905	ins	215
chr7	144343218	144343219	ins	296
chr7	153321861	153321862	ins	84
chr7	155711550	155711653	ins	200
chr7	157948282	157948289	ins	242
chr8	17653797	17653798	ins	434
chr8	25885078	25885079	ins	135
chr8	27970992	27970993	ins	54
chr8	52703375	52703376	ins	2150
chr8	125154079	125154080	ins	70
chr8	136203039	136203040	ins	57
chr8	145579951	145579952	ins	60
chr9	29730689	29730690	ins	86
chr9	91655165	91655207	ins	8224
chr9	99999731	99999732	ins	50
chr9	104313901	104313902	ins	61
chr9	108650254	108650288	ins	188
chr9	126564783	126564784	ins	80
chr9	137396957	137396958	ins	41
chr10	1516141	1516142	ins	76
chr10	5681690	5681691	ins	65
chr10	56762358	56762359	ins	63
chr10	109124155	109124156	ins	54
chr10	113015641	113015642	ins	53
chr11	879497	879498	ins	84
chr11	106839503	106839504	ins	100
chr12	53684500	53684501	ins	141
chr12	54324314	54324315	ins	90
chr12	80383078	80383079	ins	117
chr12	82220309	82220310	ins	79
chr12	125895026	125895112	ins	231
chr13	19825771	19825825	ins	205
chr13	99096132	99096133	ins	58
chr13	103346855	103346856	ins	2087
chr14	105905511	105905512	ins	80
chr15	54895082	54895083	ins	99
chr16	9045126	9045127	ins	96
chr16	20221624	20221625	ins	80
chr16	55721102	55721103	ins	110
chr16	60681589	60681590	ins	54
chr16	64104818	64104819	ins	77
chr16	71004385	71004386	ins	61
chr16	72897446	72897483	ins	466
chr16	83478442	83478443	ins	87
chr16	89158154	89158155	ins	99
chr17	66427904	66427905	ins	178
chr18	13152464	13152465	ins	96
chr18	76614914	76614915	ins	52
chr19	53938188	53938211	ins	316
chr21	17559679	17559680	ins	165
chr21	17937054	17937055	ins	72
chr21	39196252	39196253	ins	87
chr21	43255953	43255954	ins	60
chr22	47740767	47740768	ins	61
chrX	1210662	1210663	ins	172
