# Supplementary material for: ScanIndel: a hybrid framework for indel detection via gapped alignment, split reads and de novo assembly
Source: Genome Med. 2015 Dec 7;7:127. doi: 10.1186/s13073-015-0251-2 (PMC4671222; doi:10.1186/s13073-015-0251-2)
Supplement: Additional file 2: Table S2. — Parameters used for Indel detection tools. (XLSX 25 kb) [file 13073_2015_251_MOESM2_ESM.xlsx]

## Sheet: Sheet1
Table S2. Parameters used for Indel detection tools
tools	Version	Command line called
BWA	0.7.10	bwa mem -M -R '@RG\tID:SAMPLE1_RG1\tPL:illumina\tPU:SAMPLE1_RG1_UNIT1\tLB:SAMPLE1_LIB1\tSM:SAMPLE1' <reference.fa> read1.fastq read2.fastq > input.sam
		samtools view -bS input.sam >temp.bam
		samtools sort temp.bam input
		samtools index input.bam
Freebayes	0.9.21	freebayes -I -X -u -F 0 -t <region.bed> -f <refseq.fa> input.bam > freebayes.indel.vcf
Pindel	0.2.5	pindel -f <refseq.fa> -i <pindel.config> -c <region> -o pindel
		cat pindel_SI pindel_D pindel_LI pindel_TD > pindel.txt
		pindel2vcf -R <refseq.fa> -r <refseq.fa> -p pindel.txt -v pindel.vcf -d 20140924
		vcffilter -f " SVTYPE = INS | SVTYPE = DEL " pindel.vcf > pindel.indel.vcf
GATK	3.4.46	Parameters used were based on the “best practices” described on GATK website. Specific parameters for Haplotype Caller were:
		java -Xmx12g -jar GenomeAnalysisTK.jar -T HaplotypeCaller -R <refseq.fa> -I input.bam -L <region> --genotyping_mode DISCOVERY -stand_emit_conf 10 -stand_call_conf 30 -o gatk_snp_indel.vcf
		cat gatk_snp_indel.vcf | vcfindels > gatk.indel.vcf
Platypus	0.8.1	python Platypus.py callVariants --bam=input.bam --ref=<refseq.fa> --output=platypus.indel.vcf --region=<region> --genSNPs=0 --assemble=1
Scalpel	0.4.1	scalpel --single --bam input.bam --bed <region.bed> --ref <refseq.fa> --dir scalpel
		cd scalpel
		scalpel --export --bed <region.bed> --db variants.1.db > scalpel.indel.vcf
Delly	0.6.7	delly -t DEL-o delly.del.vcf -g <refseq.fa> input.bam
		delly -t INS -o delly.indel.vcf -g <refseq.fa> input.bam
FermiKit	0.13	fermi.kit/fermi2.pl unitig -s3g -t16 -l150 -p prefix "fermi.kit/seqtk mergepe r1.fq r2.fq " > prefix.mak
		make -f prefix.mak
		fermi.kit/run-calling -t16 bwa-indexed-ref.fa prefix.mag.gz | sh
