# Supplementary material for: ScanIndel: a hybrid framework for indel detection via gapped alignment, split reads and de novo assembly
Source: Genome Med. 2015 Dec 7;7:127. doi: 10.1186/s13073-015-0251-2 (PMC4671222; doi:10.1186/s13073-015-0251-2)
Supplement: Additional file 4: Table S3. — Targeted regions of cancer gene panel. The genome coordinates are mapped to hg19. (XLSX 11 kb) [file 13073_2015_251_MOESM4_ESM.xlsx]

## Sheet: AA_Primers_112014.bed.txt
Table S3. Targeted regions of cancer gene panel.
chr	start	end	amplicon name
chr1	43814868	43815066	MPL_10_1
chr1	115256420	115256612	NRAS_3_3
chr1	115256461	115256647	NRAS_3_2
chr1	115258655	115258842	NRAS_2_2
chr11	533799	533998	HRAS_3_2
chr11	534178	534369	HRAS_2_2
chr11	32413442	32413636	WT1_9_1
chr11	32413530	32413723	WT1_9_2
chr11	32417712	32417909	WT1_7_1
chr11	32417810	32417990	WT1_7_2
chr12	25380197	25380388	KRAS_3_2
chr12	25398166	25398346	KRAS_2_2
chr13	28607966	28608157	FLT3_15_1
chr13	28608024	28608352	FLT3_1415
chr13	28608135	28608334	FLT3_14_1
chr13	28608200	28608397	FLT3_14_2
chr15	90631731	90631906	IDH2_4_1
chr15	90631843	90632015	IDH2_4_2
chr17	7572847	7573041	TP53_1
chr17	7573859	7574050	TP53_2
chr17	7576755	7576954	TP53_4
chr17	7576957	7577156	TP53_5
chr17	7576999	7577194	TP53_6
chr17	7577480	7577663	TP53_8
chr17	7578123	7578317	TP53_9
chr17	7578320	7578505	TP53_10
chr17	7578408	7578598	TP53_11
chr17	7579217	7579415	TP53_12
chr17	7579330	7579511	TP53_13
chr17	7579438	7579618	TP53_14
chr17	37873486	37873679	ERBB2_18_1
chr17	37873601	37873791	ERBB2_18_2
chr17	37875977	37876156	ERBB2_19_1
chr17	37879543	37879739	ERBB2_20_2
chr17	37879691	37879890	ERBB2_21_1
chr17	37879805	37880002	ERBB2_21_2
chr17	37880125	37880307	ERBB2_22_2
chr17	37880913	37881099	ERBB2_23_1
chr17	37881024	37881219	ERBB2_23_2
chr17	37881224	37881408	ERBB2_24_1
chr17	37881328	37881513	ERBB2_24_2
chr19	13054501	13054702	CALR_9_1
chr19	13054545	13054739	CALR_9_2
chr2	209113078	209113275	IDH1_targeted_4_2
chr3	38182554	38182751	MYD88_targeted_exon_5_1
chr3	178916767	178916937	PIK3CA_targeted_2_1
chr3	178916833	178917032	PIK3CA_targeted_2_2
chr3	178921353	178921552	PIK3CA_targeted_5_1
chr3	178921429	178921599	PIK3CA_targeted_5_2
chr3	178921528	178921706	PIK3CA_targeted_5_3
chr3	178928151	178928345	PIK3CA_9_1
chr3	178928256	178928426	PIK3CA_9_2
chr3	178935915	178936068	PIK3CA_10_1
chr3	178936035	178936196	PIK3CA_10_4
chr3	178947897	178948091	PIK3CA_20_1
chr3	178948024	178948222	PIK3CA_20_2
chr3	178951921	178952120	PIK3CA_targeted_21_1
chr3	178952037	178952227	PIK3CA_targeted_21_2
chr4	55140956	55141154	PDGFRA_12_1
chr4	55141006	55141196	PDGFRA_12_2
chr4	55144006	55144201	PDGFRA_14_1
chr4	55151962	55152156	PDGFRA_18_1
chr4	55589685	55589863	KIT_8_1
chr4	55589728	55589925	KIT_8_2
chr4	55592077	55592263	KIT_9_39
chr4	55593330	55593524	KIT_10_1
chr4	55593557	55593753	KIT_11_2
chr4	55593922	55594120	KIT_12_1
chr4	55594132	55594318	KIT_13_1
chr4	55599207	55599377	KIT_17_1
chr5	170837478	170837674	NPM1_11_1
chr7	55241575	55241751	EGFR_18_1
chr7	55241624	55241798	EGFR_18_2
chr7	55242380	55242572	EGFR_19_2
chr7	55248904	55249100	EGFR_20_1
chr7	55249028	55249220	EGFR_20_2
chr7	55259370	55259567	EGFR_21_1
chr7	55259407	55259604	EGFR_21_2
chr7	116340132	116340325	MET_2_1
chr7	116340163	116340362	MET_2_2
chr7	116411848	116412044	MET_14_1
chr7	116411920	116412112	MET_14_2
chr7	116423255	116423406	MET_19_1
chr7	116423346	116423545	MET_19_3
chr7	116423487	116423640	MET_19_4
chr7	140453060	140453259	BRAF_15_2
chr9	5069800	5069999	JAK2_12_1
chr9	5069938	5070130	JAK2_12_2
chr9	5073638	5073834	JAK2_14_1
chrX	48649431	48649606	GATA1_2_0
chrX	48649448	48649624	GATA1__split_exon_2_1_1
chrX	48649565	48649750	GATA1_split_exon_2_2_1
chrX	48649601	48649798	GATA1_split_exon_2_2_2
