# Supplementary material for: ScanIndel: a hybrid framework for indel detection via gapped alignment, split reads and de novo assembly
Source: Genome Med. 2015 Dec 7;7:127. doi: 10.1186/s13073-015-0251-2 (PMC4671222; doi:10.1186/s13073-015-0251-2)
Supplement: Additional file 5: Table S4. — Indel detection by ScanIndel with 2 × 150-bp amplicon sequencing reads. (XLSX 44 kb) [file 13073_2015_251_MOESM5_ESM.xlsx]

## Sheet: v2 (2)
Table S4. Indel detection (bp) by diffferent methods with 2x150bp amplicon sequencing reads
Data set 2	Gene	Mutation	Tissue	Mean coverage	PCR/CE	ScanIndel
2-1	CALR	DEL	BM	8865	52	52
2-2	EGFR	DEL	FFPE	70660	18	18
2-3	KIT	DEL	FFPE	6017	6	6
2-4	NPM1	INS	BM	8672	4	4
2-5	FLT3	INS	BM	12447	21	21
2-6	FLT3	INS	BM	11522	27	27
2-7	FLT3	INS	BM	11856	50	51
2-8	FLT3	INS	BM	13669	38	39
2-9	FLT3	INS	BM	11613	91	NC
DEL, deletion; INS, insertion; CE, capillary electrophoresis; BM, bone marrow; NC, not called.
